# Supplementary material for: Computational Mechanics of Form-Fitting 3D-Printed Lattice-Based Wrist-Hand Orthosis for Motor Neuron Disease
Source: Biomedicines. 2023 Jun 22;11(7):1787. doi: 10.3390/biomedicines11071787 (PMC10376028; doi:10.3390/biomedicines11071787)
Supplement: Supplementary file 1 [file biomedicines-11-01787-s001.zip]

Archive with 1 entries (1 files):
- biomedicines-2436242-supplementary.pdf
